# Supplementary material for: DBscorer: An Open-Source Software for Automated Accurate Analysis of Rodent Behavior in Forced Swim Test and Tail Suspension Test
Source: eNeuro. 2021 Nov 2;8(6):ENEURO.0305-21.2021. doi: 10.1523/ENEURO.0305-21.2021 (PMC8570685; doi:10.1523/ENEURO.0305-21.2021)
Supplement: Extended Data 1 — DBscorer Code and executables. Download Extended Data 1, ZIP file. [file enu-eN-OTM-0305-21-s01.zip]

Archive with 5 entries (4 files):
- DBscorer Code and executables/
- DBscorer Code and executables/DBscorer.exe
- DBscorer Code and executables/DBscorer_1_1.mlapp
- DBscorer Code and executables/DBscorer_1_1_exported.m
- DBscorer Code and executables/DBscorer_Web_Installer.exe
